# Supplementary material for: Spatiotemporal Dynamics of Suitable Habitat for Weigela florida
Source: Plants (Basel). 2026 Jun 7;15(12):1763. doi: 10.3390/plants15121763 (PMC13307421; doi:10.3390/plants15121763)
Supplement: Supplementary file 1 [file plants-15-01763-s001.zip]

Archive with 2 entries (2 files):
- plants-4330760-Figure Supplementary.pdf
- plants-4330760-Table S1.pdf
